# Supplementary material for: Assessment of the effectiveness of public art in improving knowledge, attitude, practices and mitigation of stigmatization regarding neglected tropical diseases in South Eastern, Nigeria
Source: PLoS Negl Trop Dis. 2025 Jul 1;19(7):e0013266. doi: 10.1371/journal.pntd.0013266 (PMC12212551; doi:10.1371/journal.pntd.0013266)
Supplement: S1 Dataset — (XLSX) [file pntd.0013266.s002.xlsx]

## Sheet: Sheet1
Have you heard of the diseases called Onchocerciasis
No	241	67.89		259	71.55		259	241
Yes	144	32.11		103	28.45		103	121		362	362
Identify Onchocerciasis manifestation from the photo album
Incorrect	89	25.07		96	26.52		211	180
Correct	86	24.23		7	1.93		151	182		362	362
Which group of individuals does NTDs mostly disproportionately affect
It affects everyone equally	148	41.69		89	24.59		91	148
Men	14	3.94		9	2.49		9	14
Women	9	2.54		4	1.1		4	9
Children	4	1.13		1	0.28		1	4
Don’t know							257	187		362	362
Mention some problems that are associated with NTDs
Disability	120	33.8		65	17.96		65	120
Loss of employment	83	23.38		69	18.06		69	83
Poor health	71	20		48	13.26		48	71
Death	54	15.21		21	5.8		21	54
Spending on healthcare and economic impoverishment etc	32	9.01		13	3.59		13	32
Don’t know							146	2		362	362
How do you think people get Onchocerciasis? (n =175)
Poor hygiene	89	25.07		15	4.14		65	89
Infection through bites of black flies	70	19.72		75	20.72		145	198
Witchcraft	42	11.83		20	5.25		60	22
Affliction by the gods				16	4.42		32	9		362
unknown							60	44		302	60
Can Onchocerciasis transmit from person to person in the community?
I don't know	89	25.07		30	8.29		186	133
No	70	19.72		51	14.09		102	197
Yes	16	4.51		22	6.08		74	32		362	362
16. How can Onchocerciasis be prevented
I Don’t know	98	27.61		12	3.31		102	78
Vaccination	45	12.68		20	5.52		120	145
Avoiding being biting by blackflies	26	7.32		49	13.54		90	109
Avoiding being biting by blackflies	25	7.04		45	12.43
Appeasing the gods through sacrifice	20	5.63		20	5.52		20	20
Cannot be prevented	7	1.97		16	4.42		21	7
Spiritual fortification	3	0.85		9	2.49		9	3		362	362
17 What are the personal protection measures to prevent Onchocerciasis?
Personal hygiene	98	27.61		31	8.56		72	98
Wearing of long sleeves and trousers	56	15.77		62	17.13		66	86
Wearing of insect repellant	45	12.68		58	16.02		58	85
Wearing of permethrin-treated clothes	39	10.99		49	13.54		52	39
Eating good food	36	10.14		10	2.76		54	10
Community spiritual cleansing	23	6.48		23	6.48		33	23
Appeasing the gods	12	3.38		15	4.14		21	12
Going to bed early	9	2.54		6	1.66		6	9		362	362
18 What are the treatments choices of onchocerciasis?
Don’t know	129	36.34		36	9.94		179	109
Ivermectin/Mectizan	47	13.24		70	19.34		157	224
Rifampicin	2	0.56					19	21
Doxycycline	1	0.28		7	1.93		7	8		362	362
19. Have you heard about Buruli ulcer?
Yes	267	75.21		194	53.59		194	274
No	88	24.79		168	46.41		168	88		362	362
20. Identify Buruli ulcer manifestation from the photo album?
Correct	259	72.96		189	52.21		189	259
Incorrect	22	6.2		5	1.38		5	22		194	281
21. What is/are the causes of Buruli ulcer?
Poison	178	50.14		43	11.88		178	43
Witch craft	126	35.49		35	9.67		126	35
Bacteria	97	27.32		146	40.33		97	176
Curse	58	16.34		11	3.04		58	11
Insect bites	21	5.92		108	29.83		21	108		480	373
22. Can Buruli ulcer be transmitted from one person to the other?
No	164	46.2		102	28.18		102	224
Don't know	98	27.61		73	20.17		191	99
Yes	19	5.35		19	5.25		69	39		362	362
23. What are the personal measures to be taken to prevent Buruli ulcer?
Promptly wash scratches or cuts with soap	129	36.34		59	16.3		129	59
Use of topical antiseptic and dressing on wound	116	32.68		64	17.68		116	64
Wearing insect repellent on any exposed skin	70	19.72		47	12.98		70	147
BCG vaccination	61	17.18		71	19.61		61	71
Wearing insect repellent on any exposed skin	52	14.65		59	16.3		52	59
Wearing of gloves, long sleeved and trousers	41	11.55		89	24.59		41	109		469	509
24. What is/are the safe and effective medication available for the treatment of Buruli ulcer?
Don’t know	257	72.39		92	25.41		268	92
Rifampicin	16	4.51		6	1.66		36	109
Streptomycin	14	3.94		92	25.41		44	106
Clarithromycin	4	1.13		21	5.8		14	96		362	403
25. Have you heard about Lymphatic filariasis?
Yes	209	58.87		230	63.54		209	230
No	146	41.13		132	36.46		153	132		362	362
26. Identify Lymphatic filariasis manifestation from the photo album?
Correct	142	40		128	35.36
Incorrect	54	15.21		4	1.1
27. What are is/are the causes of Lymphatic filariasis?
Don’t know	89	25.07		9	2.49		105	69
Witcraft	64	18.03		16	4.42		74	17
Affliction	53	14.93		15	4.14		63	15
Mosquito bite	46	12.96		104	28.73		56	134
Dirty environment	29	8.17		80	22.1		39	108
Eating contaminated food	3	0.85		9	2.49		23	19
Sexual intercourse	2	0.56					2			362	362
28. What is the mode of transmission of Lymphatic filariasis
Don’t know	103	29.01		17	4.7		149	97
Affliction	64	11.27		26	7.18		94	46
Mosquito bites	20	5.63		56	15.47		90	176
Sharing contaminated clothing	19	5.35		33	9.12		29	43		362	362
		3.94
29. Mention how Lymphatic filariasis can be prevented
I don’t know	119	33.52		25	6.91		149	77
Wearing protective clothing	37	10.42		80	22.1		59	134
Avoid mosquito bites	34	9.58		80	22.1		80	128
Appeasing the gods	29	8.17		12	3.31		39	12
Spiritual sacrifice	25	7.04		11	3.04		35	11
Wearing protective clothing	19	5.35		34	9.39					362	362
30. What is/are the safe and effective medication available for the treatment of lymphatic filariasis?
Don’t know	172	48.45		40	11.05		192	86
Albendazole/Ivermectin	19	5.35		78	21.55		59	98
Ivermectin alone	7	1.97		60	16.57		47	90
Diethylcarbamazine citrate	1	0.28		3	0.83		21	23
Albendazole alone				3	0.83		11	23		330	320

## Sheet: Sheet2
Knowledge
Have you heard of the diseases called Onchocerciasis
No	219	60.4972		191	52.7624
Yes	143	39.5028		171	47.2376
Identify Onchocerciasis manifestation from the photo album		0			0
Incorrect	211	58.2873		180	49.7238
Correct	151	41.7127		182	50.2762
Which group of individuals does NTDs mostly disproportionately affect		0			0
It affects everyone equally	91	25.1381		148	40.884
Men	9	2.48619		14	3.8674
Women	4	1.10497		9	2.48619
Children	1	0.276243		4	1.10497
Don’t know	257	70.9945		187	51.6575
Mention some problems that are associated with NTDs		0			0
Disability	65	17.9558		120	33.1492
Loss of employment	69	19.0608		83	22.9282
Poor health	48	13.2597		71	19.6133
Death	21	5.8011		54	14.9171
Spending on healthcare and economic impoverishment etc	13	3.59116		32	8.83978
Don’t know	146	40.3315		2	0.552486
How do you think people get Onchocerciasis? (n =175)		0			0
Poor hygiene	65	17.9558		89	24.5856
Infection through bites of black flies	145	40.0552		198	54.6961
Witchcraft	60	16.5746		22	6.07735
Affliction by the gods	32	8.83978		9	2.48619
unknown	60	16.5746		44	12.1547
Can Onchocerciasis transmit from person to person in the community?		0			0
I don't know	186	51.3812		133	36.7403
No	102	28.1768		197	54.4199
Yes	74	20.442		32	8.83978
16. How can Onchocerciasis be prevented		0			0
I Don’t know	102	28.1768		78	21.547
Vaccination	120	33.1492		145	40.0552
Avoiding being biting by blackflies	90	24.8619		109	30.1105
Avoiding being biting by blackflies		0			0
Appeasing the gods through sacrifice	20	5.52486		20	5.52486
Cannot be prevented	21	5.8011		7	1.9337
Spiritual fortification	9	2.48619		3	0.828729
17 What are the personal protection measures to prevent Onchocerciasis?		0			0
Personal hygiene	72	19.8895		98	27.0718
Wearing of long sleeves and trousers	66	18.232		86	23.7569
Wearing of insect repellant	58	16.0221		85	23.4807
Wearing of permethrin-treated clothes	52	14.3646		39	10.7735
Eating good food	54	14.9171		10	2.76243
Community spiritual cleansing	33	9.11602		23	6.35359
Appeasing the gods	21	5.8011		12	3.31492
Going to bed early	6	1.65746		9	2.48619
18 What are the treatments choices of onchocerciasis?		0			0
Don’t know	179	49.4475		109	30.1105
Ivermectin/Mectizan	157	43.3702		224	61.8785
Rifampicin	19	5.24862		21	5.8011
Doxycycline	7	1.9337		8	2.20994
19. Have you heard about Buruli ulcer?		0			0
Yes	194	53.5912		274	75.6906
No	168	46.4088		88	24.3094
20. Identify Buruli ulcer manifestation from the photo album?		0			0
Correct	189	52.2099		259	71.547
Incorrect	5	1.38122		22	6.07735
21. What is/are the causes of Buruli ulcer?		0			0
Poison	178	49.1713		43	11.8785
Witch craft	126	34.8066		35	9.66851
Bacteria	97	26.7956		176	48.6188
Curse	58	16.0221		11	3.03867
Insect bites	21	5.8011		108	29.8343
22. Can Buruli ulcer be transmitted from one person to the other?		0			0
No	102	28.1768		224	61.8785
Don't know	191	52.7624		99	27.3481
Yes	69	19.0608		39	10.7735
23. What are the personal measures to be taken to prevent Buruli ulcer?		0			0
Promptly wash scratches or cuts with soap	129	35.6354		59	16.2983
Use of topical antiseptic and dressing on wound	116	32.0442		64	17.6796
Wearing insect repellent on any exposed skin	70	19.337		147	40.6077
BCG vaccination	61	16.8508		71	19.6133
Wearing insect repellent on any exposed skin	52	14.3646		59	16.2983
Wearing of gloves, long sleeved and trousers	41	11.326		109	30.1105
24. What is/are the safe and effective medication available for the treatment of Buruli ulcer?		0			0
Don’t know	268	74.0331		92	25.4144
Rifampicin	36	9.94475		109	30.1105
Streptomycin	44	12.1547		106	29.2818
Clarithromycin	14	3.8674		96	26.5193
25. Have you heard about Lymphatic filariasis?		0			0
Yes	209	57.7348		230	63.5359
No	153	42.2652		132	36.4641
26. Identify Lymphatic filariasis manifestation from the photo album?		0			0
Correct	120	33.1		222	61.3
Incorrect	242	66.9		140	38.7
27. What are is/are the causes of Lymphatic filariasis?		0			0
Don’t know	105	29.0055		69	19.0608
Witcraft	74	20.442		17	4.69613
Affliction	63	17.4033		15	4.14365
Mosquito bite	56	15.4696		134	37.0166
Dirty environment	39	10.7735		108	29.8343
Eating contaminated food	23	6.35359		19	5.24862
Sexual intercourse	2	0.552486			0
28. What is the mode of transmission of Lymphatic filariasis		0			0
Don’t know	149	41.1602		97	26.7956
Affliction	94	25.9669		46	12.7072
Mosquito bites	90	24.8619		176	48.6188
Sharing contaminated clothing	29	8.01105		43	11.8785
		0			0
29. Mention how Lymphatic filariasis can be prevented		0			0
I don’t know	149	41.1602		77	21.2707
Wearing protective clothing	59	16.2983		134	37.0166
Avoid mosquito bites	80	22.0994		128	35.3591
Appeasing the gods	39	10.7735		12	3.31492
Spiritual sacrifice	35	9.66851		11	3.03867
Wearing protective clothing
30. What is/are the safe and effective medication available for the treatment of lymphatic filariasis?
Don’t know	192	53.0387		86	23.7569
Albendazole/Ivermectin	59	16.2983		98	27.0718
Ivermectin alone	47	12.9834		90	24.8619
Diethylcarbamazine citrate	21	5.8011		23	6.35359
Albendazole alone	11	3.03867		23	6.35359
ATTITUDE
NTDs are agelong diseases that can be inherited from generation to generation
Strongly disagree	122	30.9		163	45
Disagree	114	34.3		138	38.1
Agree	92	25.4		42	11.6
Strongly agree	34	9.4		21	5.8
NTDs are repercussion for sinful act against God/Allah
Strongly Disagree	131	36.2		179	49.4
Disagree	104	28.7		109	30.1
Agree	92	25.4		48	13.3
Strongly agree	35	9.7		26	7.2
Most NTDs are infectious diseases which are contracted when people come in contact with the infectious agents
Strongly disagree	56	15.5		168	46.4
Disagree	116	32		108	29.8
Agree	141	39		62	17.1
Strongly agree	49	13.5		24	6.6
NTDs is caused as a result of manipulation from witchcraft
Strongly disagree	85	23.5		164	45.3
Disagree	75	20.7		106	29.3
Agree	163	45		72	19.9
Strongly agree	39	10.8		20	5.5
There is no treatment for NTDs
Strongly Disagree	102	28.2		173	47.8
Disagree	120	33.1		120	33.1
Agree	103	28.5		44	12.2
Strongly agree	37	10.2		25	6.9
NTDs only affects the poor
Strongly disagree	112	30.9		163	45
Disagree	120	33.1		127	35.1
Agree	105	29		53	14.6
Strongly agree	25	6.9		19	5.2
NTDs cannot be prevented, it comes whenever it wants to come
Strongly Disagree	111	30.7		165	44.6
Disagree	120	33.1		119	32.9
Agree	102	28.2		69	19.1
Strongly agree	29	8		19	5.2
CONTROL PRACTICES	PRETEST	%	POSTTEST	%
Have you personally sought medical treatment or advice for any NTD-related symptoms or conditions for yourself or a family member in the past year?
Yes	94	26	148	40.9
No	268	74	214	59.1
Total	362	100	362	100
How often do you engage in practices that can help prevent NTDs, such as personal hygiene, sanitation, or use of protective measures? (Frequently, Occasionally, Rarely, Never)
Frequently	91	25.1	168	46.4
Occationally	157	43.4	121	33.4
Rarely	82	22.7	57	15.7
Never	31	8.6	16	4.4
Total	362	100		0
3. Are there any community health programs or initiatives related to NTDs in your area that you have participated in?		0		0
Yes	173	47.8	258	71.3
No	189	52.2	104	28.7
Total	362	100	362	100
4. In your daily life, do you actively share information about NTDs and their prevention with friends and family?		0		0
Yes	137	37.8	246	68
No	225	62.2	116	32
Total	362	100	362	100
31. The treatment drugs for NTDs should be prescribed by a doctor before taking them
TRUE	266	73.48	303	85.35
FALSE	96	26.52	52	14.65

## Sheet: Sheet3
Have you personally sought medical treatment or advice for any NTD-related symptoms or conditions for yourself or a family member in the past year?
Yes	94	26	148	40.9
No	268	74	214	59.1
Total	362	100	362	100
How often do you engage in practices that can help prevent NTDs, such as personal hygiene, sanitation, or use of protective measures? (Frequently, Occasionally, Rarely, Never)
Frequently	91	25.1	168	46.4
Occationally	157	43.4	121	33.4
Rarely	82	22.7	57	15.7						168
Never	31	8.6	16	4.4						121
Total	362	100		0						57
3. Are there any community health programs or initiatives related to NTDs in your area that you have participated in?		0		0						16
Yes	173	47.8	258	71.3						362
No	189	52.2	104	28.7
Total	362	100	362	100
4. In your daily life, do you actively share information about NTDs and their prevention with friends and family?		0		0
Yes	137	37.8	246	68
No	225	62.2	116	32
Total	362	100	362	100
31. The treatment drugs for NTDs should be prescribed by a doctor before taking them
TRUE	266	73.48	303	85.35
FALSE	96	26.52	52	14.65
	122	131	56	85	102	112	111		102.714		488	524	224	340	408	448	444		410.857	1.13496
	114	104	116	75	120	120	120		109.857		342	312	348	225	360	360	360		329.571
	92	92	141	163	103	105	102	0.28453	114		184	184	282	326	206	210	204
	34	35	49	39	37	25	29		35.4286		34	35	49	39	37	25	29
	362	362	362	362	362	362	362				196.252	207.159	128.261	138.801	167.669	185.353	182.894
	1048	1055	903	930	1011	1043	1037			SD	0.542131	0.572263	0.354313	0.383428	0.463174	0.512024	0.505232
	2.89503	2.91436	2.49448	2.56906	2.79282	2.88122	2.86464
	90.5	90.5
	163	179	168	164	173	163	165	0.455801	167.857		652	716	672	656	692	652	660
	138	109	108	106	120	127	119	0.328729	118.143		414	327	324	318	360	381	357
	40	48	62	72	44	53	69		55.4286		80	96	124	144	88	106	138
	21	26	24	20	25	19	9		20.5714		21	26	24	20	25	19	9
	362	362	362	362	362	362	362				296.012	311.004	285.965	276.185	304.153	286.718	284.868
	1167	1165	1144	1138	1165	1158	1164				0.817712	0.859127	0.789959	0.762943	0.840201	0.792038	0.786929
	3.22376	3.21823	3.16022	3.14365	3.21823	3.1989	3.21547
